# Supplementary material for: Moderate Highland Barley Intake Affects Anti-Fatigue Capacity in Mice via Metabolism, Anti-Oxidative Effects and Gut Microbiota
Source: Nutrients. 2025 Feb 19;17(4):733. doi: 10.3390/nu17040733 (PMC11858136; doi:10.3390/nu17040733)
Supplement: Supplementary file 1 [file nutrients-17-00733-s001.zip]

Archive with 1 entries (1 files):
- nutrients-3470095-supplementary.pdf
